# Supplementary material for: Cryo-EM structures of the BAF-Lamin A/C complex bound to nucleosomes
Source: Nat Commun. 2025 Feb 10;16:1495. doi: 10.1038/s41467-025-56823-9 (PMC11811190; doi:10.1038/s41467-025-56823-9)
Supplement: Supplementary file 4 — Source data [file 41467_2025_56823_MOESM4_ESM.xlsx]

## Sheet: Fig. 1b
Source Data for Figure 1. Uncropped gel image of the BAF-Lamin A/C IgF-nucleosome complexes prepared with the GraFix method. Red dashed box indicates the region shown in Fig. 1b.

## Sheet: Fig 2b-d
Source Data for Figure 2b-d. BAF and Lamin A/C IgF pulled down with nucleosome-conjugated magnetic beads were analyzed by SDS-PAGE with Coomassie Brilliant Blue staining. The band intensities of BAF and Lamin A/C IgF (wild-type and mutants) were measured. The band intensities of BAF and Lamin A/C IgF mutants (lanes 10 and 11) were normalized to those in lane 9. The Means and standard deviation we…
Signal intensity from each sample								Normalized signal intensity								Means and SD
		lane 7	lane 8	lane 9	lane 10	lane 11				lane 7	lane 8	lane 9	lane 10	lane 11				lane 7	lane 8	lane 9	lane 10	lane 11
	Lamin A/C IgF	-	wild-type	wild-type	K486N	K486A			Lamin A/C IgF	-	wild-type	wild-type	K486N	K486A			Lamin A/C IgF	-	wild-type	wild-type	K486N	K486A
	BAF	wild-type	-	wild-type	wild-type	wild-type			BAF	wild-type	-	wild-type	wild-type	wild-type			BAF	wild-type	-	wild-type	wild-type	wild-type
Data 1	Lamin A/C IgF	26.121	163.899	10589	4551.95	3347.18		Data 1	Lamin A/C IgF	0.0024668	0.0154782	1	0.429875	0.316099		Means	Lamin A/C IgF	0.00921981	0.0189402	1	0.482433	0.423534
	BAF	29851.1	54.121	30739.3	29967.7	28231.1			BAF	0.971106	0.00176065	1	0.974899	0.918407			BAF	0.968639	0.00105528	1	0.986651	1.00481
Data 2	Lamin A/C IgF	240.021	96.364	10131.7	4267.2	3848.78		Data 2	Lamin A/C IgF	0.02369	0.00951111	1	0.421171	0.379874		SD	Lamin A/C IgF	0.0125408	0.0115558	0	0.0986667	0.134681
	BAF	27542.3	16.121	29251.8	30218.6	31412.1			BAF	0.941557	0.000551111	1	1.03305	1.07385			BAF	0.0259367	0.000629371	0	0.041782	0.0791621
Data 3	Lamin A/C IgF	16.121	341.506	10728.6	6396.97	6164.97		Data 3	Lamin A/C IgF	0.00150261	0.0318313	1	0.596253	0.574628
	BAF	21074.2	18.121	21217.3	20198.9	21687.5			BAF	0.993255	0.000854068	1	0.952003	1.02216

## Sheet: Fig 2e-g
Source Data for Figure 2e-g. BAF and Lamin A/C IgF pulled down with nucleosome-conjugated magnetic beads were analyzed by SDS-PAGE with Coomassie Brilliant Blue staining. The band intensities of BAF and Lamin A/C IgF (wild-type and mutants) were measured. The band intensities of BAF and Lamin A/C IgF mutants (lanes 10 and 11) were normalized to those in lane 9. The Means and standard deviation we…
Signal intensity from each sample								Normalized signal intensity								Means and SD
		lane 7	lane 8	lane 9	lane 10	lane 11				lane 7	lane 8	lane 9	lane 10	lane 11				lane 7	lane 8	lane 9	lane 10	lane 11
	Lamin A/C IgF	-	wild-type	wild-type	H506D	H506A			Lamin A/C IgF	-	wild-type	wild-type	H506D	H506A			Lamin A/C IgF	-	wild-type	wild-type	H506D	H506A
	BAF	wild-type	-	wild-type	wild-type	wild-type			BAF	wild-type	-	wild-type	wild-type	wild-type			BAF	wild-type	-	wild-type	wild-type	wild-type
Data 1	Lamin A/C IgF	81.778	579.749	9935.85	6482.49	9480.17		Data 1	Lamin A/C IgF	0.0082306	0.0583492	1	0.652434	0.954137		Means	Lamin A/C IgF	0.020891	0.0484236	1	0.552512	0.897082
	BAF	19208.6	106.536	18372.8	19113	20347.9			BAF	1.0455	0.00579858	1	1.04029	1.1075			BAF	1.01797	0.0119915	1	1.00835	1.00402
Data 2	Lamin A/C IgF	333.577	417.82	9362.05	4555.44	8500.22		Data 2	Lamin A/C IgF	0.0356308	0.0446291	1	0.486586	0.907944		SD	Lamin A/C IgF	0.0138179	0.00867483	0	0.0879956	0.063191
	BAF	38835.1	1012.92	38330	39303.8	37993.2			BAF	1.01318	0.0264263	1	1.02541	0.991214			BAF	0.0254638	0.0125428	0	0.0430829	0.0977112
Data 3	Lamin A/C IgF	163.021	366.506	8665.97	4493.44	7185.51		Data 3	Lamin A/C IgF	0.0188116	0.0422925	1	0.518515	0.829164
	BAF	35022.4	131.95	35189.5	33758.9	32140.1			BAF	0.99525	0.0037497	1	0.959346	0.913344

## Sheet: Fig 2h-j
Source Data for Figure 2h-j. BAF and Lamin A/C IgF pulled down with nucleosome-conjugated magnetic beads were analyzed by SDS-PAGE with Coomassie Brilliant Blue staining. The band intensities of BAF (wild-type and mutant) and Lamin A/C IgF were measured. The band intensities of BAF mutant and Lamin A/C IgF (lanes 8 and 10) were normalized to those in lane 6. The Means and standard deviation were …
Signal intensity from each sample						Normalized signal intensity						Means and SD
		lane 6	lane 8	lane 10				lane 6	lane 8	lane 10				lane 6	lane 8	lane 10
	Lamin A/C IgF	wild-type	wild-type	wild-type			Lamin A/C IgF	wild-type	wild-type	wild-type			Lamin A/C IgF	wild-type	wild-type	wild-type
	BAF	wild-type	S4E	-			BAF	wild-type	S4E	-			BAF	wild-type	S4E	-
Data 1	Lamin A/C IgF	9215.08	1713.45	2.414		Data 1	Lamin A/C IgF	1	0.18594	0.000261962		Means	Lamin A/C IgF	1	0.215584	0.0332023
	BAF	22605.7	11831.6	4.121			BAF	1	0.523391	0.000182299			BAF	1	0.422941	0.000986981
Data 2	Lamin A/C IgF	11717.8	3034.05	764.234		Data 2	Lamin A/C IgF	1	0.258928	0.0652202		SD	Lamin A/C IgF	0	0.0383745	0.0324889
	BAF	27976	10828.6	26.121			BAF	1	0.387068	0.000933693			BAF	0	0.0881683	0.000832606
Data 3	Lamin A/C IgF	9343.66	1886.33	318.849		Data 3	Lamin A/C IgF	1	0.201883	0.0341246
	BAF	23914.5	8570.09	44.121			BAF	1	0.358364	0.00184495

## Sheet: Supplementary Fig. 1
Source Data for Supplementary Fig. 1. Uncropped gel images of the nucleosome analyzed by SDS-PAGE and Native-PAGE analyses (1a and 1b). Uncropped gel images of BAF (wild-type, S4E mutant) and Lamin A/C Ig-fold domain (wild-type, K486N, K486A, H506D, H506A) analyzed by SDS-PAGE (1c and 1d). Uncropped gel images of fractions containing the BAF-Lamin A/C IgF-nucleosome complex, obtained from sucrose…
	Supplementary Fig. 1a				Supplementary Fig. 1b		Supplementary Fig. 1d			Supplementary Fig. 1c
	Supplementary Fig. 1e					Supplementary Fig. 1f

## Sheet: Supplementary Fig. 4
Source Data for Supplementary Fig. 4. Uncropped gel image of fractions containing the BAF-Lamin A/C IgF-H1-nucleosome complex, obtained from sucrose gradient ultracentrifugation with glutaraldehyde, analyzed by Native-PAGE and stained with ethidium bromide. The red dashed box indicates the region shown in Supplementary Fig. 4.
		Supplementary Fig. 4a
